# Supplementary material for: Estimating the Prevalence of Knee Pain and the Association between Illness Perception Profiles and Self-Management Strategies in the Frederiksberg Cohort of Elderly Individuals with Knee Pain: A Cross-Sectional Study
Source: J Clin Med. 2021 Feb 9;10(4):668. doi: 10.3390/jcm10040668 (PMC7916203; doi:10.3390/jcm10040668)
Supplement: Supplementary file 1 [file jcm-10-00668-s001.zip]

Archive with 2 entries (2 files):
- Supplementary file 1 Predefined choices.pdf
- Supplementary file 2 Prevalence of Knee OA.pdf
